# Supplementary material for: Integrative Analysis of Omics Reveals RdDM Pathway Participation in the Initiation of Rice Microspore Embryogenesis Under Cold Treatment
Source: Plants (Basel). 2025 Jul 23;14(15):2267. doi: 10.3390/plants14152267 (PMC12348785; doi:10.3390/plants14152267)
Supplement: Supplementary file 1 [file plants-14-02267-s001.zip]

Archive with 7 entries (7 files):
- Figure S1.jpg
- Figure S2.jpg
- Figure S3.jpg
- Figure S4.jpg
- Table S1.pdf
- Table S2.pdf
- Table S3.pdf
